# Supplementary material for: Analysis of Catalase-Induced Activation of Intracellular Cell Signaling in Macrophages
Source: Antioxidants (Basel). 2026 Mar 13;15(3):366. doi: 10.3390/antiox15030366 (PMC13023523; doi:10.3390/antiox15030366)
Supplement: Supplementary file 1 [file antioxidants-15-00366-s001.zip]

Archive with 1 entries (1 files):
- antioxidants-4187229-supplementary.pdf
